# Supplementary material for: Advances in local field potential research in prolonged disorders of consciousness: a narrative review
Source: Chin Neurosurg J. 2026 Jul 13;12:22. doi: 10.1186/s41016-026-00441-x (PMC13359722; doi:10.1186/s41016-026-00441-x)
Supplement: Supplementary file 1 — Additional file 1. Summary of local field potential studies in prolonged disorders of consciousness. This table summarizes patient cohorts, recording targets, electrode types, signal-feature domains analyzed, key findings, and limitations of all studies discussed in the narrative review. [file 41016_2026_441_MOESM1_ESM.xlsx]

## Sheet: Sheet1
Table 1. Study-Level Summary of Signal-Domain Evidence
Study	Design	Sample size	Etiology	Consciousness state	Recording site	Analytical domain	Main finding	Major limitation	Evidence directness
Direct pDOC intracranial evidence
Huang Y, 2015 [6]	Human intraoperative LFP case series	5 patients	Severe acquired brain injury causing DoC	Mixed DoC cohort	Bilateral central thalamus	Oscillatory activity	An approximately 10 Hz thalamic oscillation was associated with residual consciousness, whereas relatively high power below 8 Hz was associated with deeper impairment.	Conference paper; very small sample; limited longitudinal validation.	Direct pDOC intracranial evidence
Wojtecki, 2014 [13]	Human intracranial case study with stimulus paradigm	1 patient	Chronic DoC	Chronic DoC	Central thalamus	Oscillatory activity; functional connectivity	Familiar-addressing speech modulated beta and theta oscillations, increased thalamocortical theta coherence, and induced local theta–gamma coupling.	Single-case design; uncertain generalizability; stimulation and salience effects difficult to separate.	Direct pDOC intracranial evidence
Magrassi, 2018 [5]	Human intraoperative microelectrode study	3 patients	Traumatic brain injury	2 UWS/VS, 1 MCS	Thalamus and ipsilateral parietal cortex	Functional coupling; spike/LFP organization	Thalami of UWS/VS patients contained roughly half the number of active neurons seen in the MCS patient; thalamocortical cross-frequency coupling was limited to MCS; fewer than 17% of thalamic neurons were bursting in either state.	Three-patient sample; no control group; intraoperative recording conditions.	Direct pDOC intracranial evidence
He, 2023 [7]	Human observational cohort during DBS implantation	23 patients	Mixed etiologies	2 chronic coma, 13 UWS/VS, 8 MCS−	CM-Pf complex	Oscillatory activity; local synchronization	11/23 patients improved after central thalamic DBS; stronger gamma syncMUA and higher alpha normalized power characterized MCS−; higher firing rate, stronger high-gamma/alpha features, and more stable theta oscillation were associated with better outcome.	Single-center cohort; mixed signal classes; limited external validation.	Direct pDOC intracranial evidence
Zhang, 2025 [8]	Human retrospective electrophysiology cohort	23 patients	6 trauma, 8 brainstem hemorrhage, 9 anoxia	15 UWS/VS, 8 MCS−	Central thalamus	Oscillatory activity; prognostic feature selection	Theta-related central thalamic features captured shared recovery physiology across heterogeneous etiologies; 8 patients showed consciousness recovery after one year of central thalamic DBS.	Small sample; retrospective analysis; mechanistic modeling exceeds current direct clinical validation.	Direct pDOC intracranial evidence
Wang, 2025 [32]	Human thalamic spike-analysis cohort	29 patients	Mixed etiologies	17 UWS/VS, 12 MCS	VL, CL, and CM/Pf along thalamic trajectories	Firing-mode physiology adjacent to LFP interpretation	Burst features tracked current consciousness level, whereas tonic firing in CM/Pf was more informative for DBS outcome.	Spike-based rather than pure LFP analysis; target trajectories traversed multiple nuclei.	Direct pDOC intracranial evidence
Indirect supportive evidence
Redinbaugh, 2020 [10]	Macaque invasive electrophysiology with anesthesia and thalamic stimulation	Macaque cohort	Experimental anesthesia	Wakefulness, sleep, anesthesia, stimulation-induced arousal	Central lateral thalamus and layered cortex	Oscillatory signaling; pathway-specific connectivity	Consciousness depended on organized alpha/gamma feedforward, feedback, and intracolumnar signaling; central lateral thalamic stimulation increased arousal.	Non-human primate model; not chronic pDOC.	Indirect evidence
Afrasiabi, 2021 [9]	Macaque multiregional invasive electrophysiology with classification analyses	Macaque cohort	Wakefulness, sleep, anesthesia, DBS-like stimulation	Natural and stimulation-induced state transitions	Frontal cortex, parietal cortex, striatum, thalamus	Functional connectivity; nonlinear integration	Φ* decoded wakefulness, sleep, and anesthesia with 92.8% accuracy and stimulation-induced arousal with 84.3% accuracy; parietal and subcortical areas contributed more than frontal cortex.	Preclinical model; classifier performance may not translate directly to chronic human injury.	Indirect evidence
Bastos, 2021 [12]	NHP invasive electrophysiology under propofol with thalamic stimulation	NHP cohort	Propofol-induced unconsciousness	Consciousness versus propofol unconsciousness	Frontal, parietal, temporal cortex and thalamus	Oscillatory activity; functional connectivity	Unconsciousness was marked by approximately 1 Hz slow oscillations, local spiking entrained to Up-Down states, and reduced coherence above 4 Hz; thalamic stimulation partially restored higher-frequency dynamics.	Anesthesia model rather than chronic structural DoC.	Indirect evidence
Huang, 2020 [24]	Human intraoperative STN electrophysiology during anesthesia	Clinical anesthesia cohort	Parkinson disease surgery	Awake, anesthesia induction, intubation	Subthalamic nucleus	Rhythmic and arrhythmic signatures	Both rhythmic and arrhythmic deep-brain signatures changed dynamically with anesthesia and airway stimulation, indicating state sensitivity beyond narrowband peaks.	Different disease context and target from pDOC central thalamus.	Indirect evidence
Arnts, 2022 [52]	Human MCS case report with MEG and DBS parameter comparison	1 patient	Severe acquired brain injury	Prolonged MCS	Central thalamus with whole-brain MEG readout	Functional connectivity; neural variability	DBS increased functional connectivity and neural variability; 50 Hz with larger VTA produced stronger effects than 130 Hz and was associated with improved visual pursuit and swallowing.	Single-patient design; extracranial readout rather than intracranial chronic LFP analysis.	Indirect evidence
Warren, 2025 [18]	Human network-anatomical DBS cohort	40 patients	Mixed chronic DoC etiologies	DoC undergoing DBS	CM-Pf target with electric-field modeling	Target-network engagement	Improvement was associated with better-preserved striatal gray matter and stimulation fields extending toward the inferior parafascicular nucleus and adjacent ventral tegmental tract.	Network modeling study; not a signal-feature paper in the narrow electrophysiological sense.	Indirect evidence
